# Supplementary material for: Plasma Electrolytic Modification of Zirconium and Its Alloys: Brief Review
Source: Materials (Basel). 2023 Aug 9;16(16):5543. doi: 10.3390/ma16165543 (PMC10456613; doi:10.3390/ma16165543)
Supplement: Supplementary file 1 [file materials-16-05543-s001.zip]

Archive with 1 entries (1 files):
- materials-2308063-supplementary.pdf
